# Supplementary material for: Lignin-degrading enzymes from a pathogenic canker-rot fungus Inonotus obliquus strain IO-B2
Source: AMB Express. 2023 Jun 11;13:59. doi: 10.1186/s13568-023-01566-3 (PMC10258189; doi:10.1186/s13568-023-01566-3)
Supplement: Supplementary file 2 — Additional file 2: Table. S3. Annotation of genes related to wood degradation. [file 13568_2023_1566_MOESM2_ESM.xlsx]

## Sheet: Sheet1
Additional file 2
Table S3. Annotation of genes related to wood degradation
Class	Protein	Gene identifier	Homologous sequence		Pfam_ID	KEGG_ID	GO_ID
			nt	Swiss-prot
Cellulases	Endoglucanase	MSTRG.12903.1	Endoglucanase 1 [Fomitiporia mediterranea MF3/22, FOMMEDRAFT_165730], partial mRNA	Endoglucanase 1	Cellulase (glycosyl hydrolase family 5) [PF00150.17]; Domain of unknown function [PF11959.7]; Rotavirus VP4 membrane interaction domain [PF17477.1]	K01179	GO:0004553; GO:0005975
		MSTRG.4029.1	Six-hairpin glycosidase [Fomitiporia mediterranea MF3/22 ; FOMMEDRAFT_110423], partial mRNA	Endoglucanase E-4	Glycosyl hydrolase family 9 [PF00759.18]; Giardia variant-specific surface protein [PF03302.12]; Dicer dimerisation domain [PF03368.13]; Transmembrane alpha-helix domain [PF08693.9]	K01179	GO:0004553; GO:0005975; GO:0016891
		MSTRG.5633.1	Glycoside hydrolase [Fomitiporia mediterranea MF3/22 , FOMMEDRAFT_118222], mRNA	Endo-beta-1,4-glucanase B	Cellulase (glycosyl hydrolase family 5) [PF00150.17]	K01179	GO:0004553; GO:0005975
		MSTRG.11728.1	Hypothetical protein [Fomitiporia mediterranea MF3/22, FOMMEDRAFT_136574], partial mRNA	Probable endo-beta-1,4-glucanase D	Fungal cellulose binding domain [PF00734.17]; Glycosyl hydrolase family 61 [PF03443.13]; DEC-1 protein, N-terminal region [PF04625.12]; TcpE family [PF12648.6]	K19356	GO:0004553; GO:0005975
		MSTRG.14952.1	Glycoside hydrolase [Stereum hirsutum FP-91666 SS1, STEHIDRAFT_122287], mRNA	Probable endo-beta-1,4-glucanase D	Glycosyl hydrolase family 61 [PF03443.13]	not annotated	not annotated
		g744.t1	Hypothetical protein [Fomitiporia mediterranea MF3/22, FOMMEDRAFT_187182], partial mRNA	Probable endo-beta-1,4-glucanase D	Fungal cellulose binding domain [PF00734.17]; Glycosyl hydrolase family 61 [PF03443.13]; Toxin 7 [PF05980.11]; Exopolysaccharide synthesis [PF06055.11]	K19356	GO:0004553; GO:0005576; GO:0005975; GO:0030248
		g2584.t1	Glycoside hydrolase [Stereum hirsutum FP-91666 SS1, STEHIDRAFT_122287], mRNA	Probable endo-beta-1,4-glucanase D	Glycosyl hydrolase family 61 [PF03443.13]	not annotated	not annotated
		MSTRG.2838.1	Endoglucanase (EG) mRNA [Inonotus obliquus], complete cds	Manganese dependent endoglucanase Eg5A	Cellulase (glycosyl hydrolase family 5) [PF00150.17]; Dynamin family [PF00350.22]; Fungal cellulose binding domain [PF00734.17]; Leucine rich repeat N-terminal domain [PF01462.17]; 50S ribosome-binding GTPase [PF01926.22]; Ferrous iron transport protein B [PF02421.17]; RsgA GTPase [PF03193.15]; AIG1 family [PF04548.15]; Neurensin [PF14927.5]	K14539	GO:0003924; GO:0004553; GO:0005525; GO:0005576; GO:0005975; GO:0030248
		g1078.t1	Endoglucanase (EG) mRNA [Inonotus obliquus], complete cds	Manganese dependent endoglucanase Eg5A	Cellulase (glycosyl hydrolase family 5) [PF00150.17]; Fungal cellulose binding domain [PF00734.17]; Leucine rich repeat N-terminal domain [PF01462.17]; Neurensin [PF14927.5]	K01179	GO:0004553; GO:0005576; GO:0005975; GO:0030248
	Exoglucanase	MSTRG.17404.1	not annotated	Exoglucanase/xylanase	Glycosyl hydrolase family 10 [PF00331.19]	K01181	GO:0004553; GO:0005975
		g473.t1	CellobiohydrolaseI [Fomitiporia mediterranea MF3/22 , FOMMEDRAFT_22345], mRNA	Exoglucanase 1	Glycosyl hydrolase family 7 [PF00840.19]; Domain of unknown function (DUF834) [PF05754.13]	K01225	GO:0004553; GO:0005975
		g1683.t1	CellobiohydrolaseI [Trametes versicolor FP-101664 SS1], partial mRNA	Exoglucanase 1	Glycosyl hydrolase family 7 [PF00840.19]; Domain of unknown function (DUF834) [PF05754.13]	K01225	GO:0004553; GO:0005975
		g1689.t1	CellobiohydrolaseI [Fomitiporia mediterranea MF3/22 , FOMMEDRAFT_22345], mRNA	Exoglucanase 1	Glycosyl hydrolase family 7 [PF00840.19]	K01225	GO:0004553; GO:0005975
		MSTRG.4902.1	Cellulase [Fomitiporia mediterranea MF3/22, FOMMEDRAFT_143122], partial mRNA	Exoglucanase 3	Glycosyl hydrolases family 6 [PF01341.16]	K19668	GO:0004553; GO:0030245
		g799.t1	Cellulase CEL6B [Fomitiporia mediterranea MF3/22, FOMMEDRAFT_109410], partial mRNA	Exoglucanase 3	Fungal cellulose binding domain [PF00734.17]; Glycosyl hydrolases family 6 [PF01341.16]; Periplasmic binding protein domain [PF13407.5]	K19668	GO:0004553; GO:0005576; GO:0005975; GO:0030245; GO:0030248
		g1716.t1	Cellulase [Fomitiporia mediterranea MF3/22, FOMMEDRAFT_143122], partial mRNA	Exoglucanase 3	Glycosyl hydrolases family 6 [PF01341.16]; Domain of unknown function (DUF4407) [PF14362.5]	K19668	GO:0004553; GO:0030245
		g4641.t1	CellobiohydrolaseI [Trametes versicolor FP-101664 SS1], partial mRNA	Probable 1,4-beta-D-glucan cellobiohydrolase B	Glycosyl hydrolase family 7 [PF00840.19]	K01225	GO:0004553; GO:0005975
		g4960.t1	CellobiohydrolaseI [Trametes versicolor FP-101664 SS1], partial mRNA	Probable 1,4-beta-D-glucan cellobiohydrolase B	Glycosyl hydrolase family 7 [PF00840.19]	K01225	GO:0004553; GO:0005975
	β-Glucosidase	g4644.t1	not annotated	Beta-glucosidase 1A	Glycosyl hydrolase family 1 [PF00232.17]; Glycosyl hydrolase catalytic core [PF11790.7]	K01188	GO:0004553; GO:0005975
		MSTRG.10763.1	not annotated	Beta-glucosidase 1B	Glycosyl hydrolase family 1 [PF00232.17]; Glycosyl hydrolase catalytic core [PF11790.7]	K01188	GO:0004553; GO:0005975
		g899.t1	Glycoside hydrolase family 1 protein [Fomitiporia mediterranea MF3/22, FOMMEDRAFT_87319], partial mRNA	Beta-glucosidase 1B	Glycosyl hydrolase family 1 [PF00232.17]	K01188	GO:0004553; GO:0005975
		MSTRG.1102.2	Glycoside hydrolase family 1 protein [Fomitiporia mediterranea MF3/22, FOMMEDRAFT_98283], partial mRNA	Beta-glucosidase 24	Glycosyl hydrolase family 1 [MSTRG.1102.2]; Phosphatidylinositolglycan class N (PIG-N) [PF04987.13]	not annotated	GO:0004553; GO:0005789; GO:0005975; GO:0006506; GO:0016740
		MSTRG.4774.1	Glycoside hydrolase family 1 protein [Fomitiporia mediterranea MF3/22 , FOMMEDRAFT_171588], partial mRNA	Beta-glucosidase 34	Glycosyl hydrolase family 1 [PF00232.17]; MHC-I family domain [PF16497.4]	not annotated	GO:0004553; GO:0005975
		MSTRG.4795.1	Hypothetical protein [Fomitiporia mediterranea MF3/22 , FOMMEDRAFT_79988], partial mRNA	Probable beta-glucosidase E	Glycosyl hydrolase family 3 N terminal domain [PF00933.20]; Glycosyl hydrolase family 3 C-terminal domain [PF01915.21]; Disulfide bond isomerase protein N-terminus [PF10411.8]; Fibronectin type III-like domain [PF14310.5]	K05349	GO:0004553; GO:0005975
		g1302.t1	Hypothetical protein [Fomitiporia mediterranea MF3/22 , FOMMEDRAFT_79988], partial mRNA	Probable beta-glucosidase E	Glycosyl hydrolase family 3 N terminal domain [PF00933.20]; Glycosyl hydrolase family 3 C-terminal domain [PF01915.21]	K05349	GO:0004553; GO:0005975
		MSTRG.5907.1	Beta-glucosidase (BG) mRNA [Inonotus obliquus], complete cds	Probable beta-glucosidase I	Glycosyl hydrolase family 3 N terminal domain [PF00933.20]; FAD binding domain [PF01565.22]; Glycosyl hydrolase family 3 C-terminal domain [PF01915.21]; PA14 domain [PF07691.11]; Fibronectin type III-like domain [PF14310.5]	K05349	GO:0004553; GO:0005975; GO:0016491; GO:0050660; GO:0055114
		MSTRG.14076.1	Hypothetical protein [Fomitiporia mediterranea MF3/22, FOMMEDRAFT_132120], partial mRNA	Probable beta-glucosidase I	Fructose-bisphosphate aldolase class-I [PF00274.18]; tRNA synthetase class II core domain [PF00587.24]; Glycosyl hydrolase family 3 N terminal domain [PF00933.20]; Phosphate acetyl/butaryl transferase [PF01515.18]; Glycosyl hydrolase family 3 C-terminal domain [PF01915.21]; PA14 domain [PF07691.11]; Phosphatidylinositol-glycan biosynthesis class S protein [PF10510.8]; Development and cell death d…	K05349	GO:0000166; GO:0004332; GO:0004553; GO:0004812; GO:0005524; GO:0005975; GO:0006096; GO:0006418; GO:0008152; GO:0016255; GO:0016746; GO:0042765
		g1423.t1	Beta-glucosidase (BG) mRNA [Inonotus obliquus], complete cds	Probable beta-glucosidase I	Glycosyl hydrolase family 3 N terminal domain [PF00933.20]; FAD binding domain [PF01565.22]; Glycosyl hydrolase family 3 C-terminal domain [PF01915.21]; PA14 domain [PF07691.11]; Fibronectin type III-like domain [PF14310.5]	K05349	GO:0004553; GO:0005975; GO:0016491; GO:0050660; GO:0055114
		MSTRG.4700.1	Beta-glucosidase [Fomitiporia mediterranea MF3/22 , FOMMEDRAFT_27407], partial mRNA	Probable beta-glucosidase L	Protein kinase domain [PF00069.24]; Glycosyl hydrolase family 3 N terminal domain [PF00933.20];Glycosyl hydrolase family 3 C-terminal domain [PF01915.21]; Protein tyrosine kinase [PF07714.16]	not annotated	GO:0004553; GO:0004672; GO:0005524; GO:0005975; GO:0006468
		MSTRG.13602.1	Glycoside hydrolase [Fomitiporia mediterranea MF3/22, FOMMEDRAFT_27410], partial mRNA	Probable beta-glucosidase L	Glycosyl hydrolase family 3 N terminal domain [PF00933.20]	K05349	GO:0004553; GO:0005975
		MSTRG.13777.1	Hypothetical protein [Fomitiporia mediterranea MF3/22, FOMMEDRAFT_187156], partial mRNA	Probable beta-glucosidase L	Glycosyl hydrolase family 3 N terminal domain [PF00933.20]; Glycosyl hydrolase family 3 C-terminal domain [PF01915.21]; Fibronectin type III-like domain [PF14310.5]	K05349	GO:0004553; GO:0005975
		g660.t1	Hypothetical protein [Fomitiporia mediterranea MF3/22, FOMMEDRAFT_187156], partial mRNA	Probable beta-glucosidase L	Glycosyl hydrolase family 3 C-terminal domain [PF01915.21]; Fibronectin type III-like domain [PF14310.5]; Domain of unknown function [PF16380.4]	K05349	GO:0004553; GO:0005975
		g3665.t1	Beta-glucosidase [Fomitiporia mediterranea MF3/22 , FOMMEDRAFT_27407], partial mRNA	Probable beta-glucosidase L	Glycosyl hydrolase family 3 C-terminal domain [PF01915.21]; Serine hydrolase [PF06821.12]	K05349	GO:0004553; GO:0005975; GO:0016787
	Cellobiose dehydrogenase	MSTRG.3560.1	Cellobiose dehydrogenase [Fomitiporia mediterranea MF3/22, FOMMEDRAFT_139496], partial mRNA	Cellobiose dehydrogenase	Pyridine nucleotide-disulphide oxidoreductase [PF00070.26]; GMC oxidoreductase [PF00732.18]; FAD binding domain [PF00890.23]; Glucose inhibited division protein A [PF01134.21]; FAD dependent oxidoreductase [PF01266.23]; FAD binding domain [PF01494.18]; Thi4 family [PF01946.16]; Ketopantoate reductase PanE/ApbA [PF02558.15]; HI0933-like protein [PF03486.13]; GMC oxidoreductase [PF05199.12]; Lycope…	K19069	GO:0008033; GO:0008677; GO:0016491; GO:0016614; GO:0050660; GO:0055114; GO:0071949
		MSTRG.7868.1	Cellobiose dehydrogenase [Fomitiporia mediterranea MF3/22 , FOMMEDRAFT_139496], partial mRNA	Cellobiose dehydrogenase	Pyridine nucleotide-disulphide oxidoreductase [PF00070.26]; GMC oxidoreductase [PF00732.18]; FAD binding domain [PF00890.23]; Glucose inhibited division protein A [PF01134.21]; FAD dependent oxidoreductase [PF01266.23]; FAD binding domain [PF01494.18]; Thi4 family [PF01946.16]; Ketopantoate reductase PanE/ApbA [PF02558.15]; HI0933-like protein [PF03486.13]; GMC oxidoreductase [PF05199.12]; Lycope…	K19069	GO:0005044; GO:0006898; GO:0008033; GO:0008677; GO:0016020; GO:0016491; GO:0016614; GO:0050660; GO:0055114;
		g3451.t1	Cellobiose dehydrogenase [Fomitiporia mediterranea MF3/22, FOMMEDRAFT_139496], partial mRNA	Cellobiose dehydrogenase	Pyridine nucleotide-disulphide oxidoreductase [PF00070.26]; GMC oxidoreductase [PF00732.18]; FAD binding domain [PF00890.23]; Glucose inhibited division protein A [PF01134.21]; FAD dependent oxidoreductase [PF01266.23]; FAD binding domain [PF01494.18]; Thi4 family [PF01946.16]; Ketopantoate reductase PanE/ApbA [PF02558.15]; HI0933-like protein [PF03486.13]; GMC oxidoreductase [PF05199.12]; Lycope…	K19069	GO:0006813;GO:0008033; GO:0008677; GO:0016020; GO:0016042; GO:0016491; GO:0016614; GO:0050660; GO:0055114; GO:0071949
Hemicellulases	β-Xylosidase	MSTRG.699.1	Glycoside hydrolase [Fomitiporia mediterranea MF3/22, FOMMEDRAFT_22297], mRNA	Beta-xylosidase	Cellulase (glycosyl hydrolase family 5) [PF00150.17]; Beta-galactosidase [PF02449.14]; Glycosyl hydrolase family 98 [PF08306.10]; Enolase C-terminal domain-like [PF13378.5]	not annotated	GO:0004553; GO:0004565; GO:0005975; GO:0009341
		MSTRG.2743.2	Glycoside hydrolase [Fomitiporia mediterranea MF3/22 , FOMMEDRAFT_148263], partial mRNA	Beta-xylosidase	Cellulase (glycosyl hydrolase family 5) [PF00150.17]; Xylose isomerase-like TIM barrel [PF01261.23]; DeoC/LacD family aldolase [PF01791.8]; CAT RNA binding domain [PF03123.14]; Radical SAM superfamily [PF04055.20]; Bacterial virulence protein (VirJ) [PF06057.10]; CRISPR-associated protein (Cas_csx3) [PF09620.9]	not annotated	GO:0003723; GO:0003824; GO:0004553; GO:0005975; GO:0016829; GO:0051536
		MSTRG.12396.1	Glycoside hydrolase [Fomitiporia mediterranea MF3/22, FOMMEDRAFT_148263], partial Mrna	Beta-xylosidase	Cellulase (glycosyl hydrolase family 5) [PF00150.17]; Xylose isomerase-like TIM barrel [PF01261.23]	not annotated	GO:0004553; GO:0005975
		g3008.t1	Glycoside hydrolase [Fomitiporia mediterranea MF3/22, FOMMEDRAFT_22297], mRNA	Beta-xylosidase	Cellulase (glycosyl hydrolase family 5) [PF00150.17]	not annotated	GO:0004553; GO:0005975
		g3288.t1	Glycoside hydrolase [Fomitiporia mediterranea MF3/22, FOMMEDRAFT_148263], partial mRNA	Beta-xylosidase	Cellulase (glycosyl hydrolase family 5) [PF00150.17]; Xylose isomerase-like TIM barrel [PF01261.23]; DeoC/LacD family aldolase [PF01791.8]; CAT RNA binding domain [PF03123.14]; AFG1-like ATPase [PF03969.15]; Radical SAM superfamily [PF04055.20]; Bacterial virulence protein (VirJ) [PF06057.10]; CRISPR-associated protein (Cas_csx3) [PF09620.9]	not annotated	GO:0003723; GO:0003824; GO:0004553; GO:0005524; GO:0005975; GO:0016829; GO:0051536
		g4802.t1	Glycoside hydrolase [Fomitiporia mediterranea MF3/22 , FOMMEDRAFT_148263], partial Mrna	Beta-xylosidase	Cellulase (glycosyl hydrolase family 5) [PF00150.17]	not annotated	GO:0004553; GO:0005975
	Endo-1,4-β-xylanase	MSTRG.1948.1	not annotated	Endo-1,4-beta-xylanase	Glycosyl hydrolase family 10 [PF00331.19]; Beta-galactosidase [PF02449.14]; Protein of unknown function (DUF1615) [PF07759.11]	K01181	GO:0004553; GO:0004565; GO:0005975; GO:0009341
		g3071.t1	not annotated	Endo-1,4-beta-xylanase	Glycosyl hydrolase family 10 [PF00331.19]; Peptidase family C9 [PF01707.15]	K01181	GO:0004553; GO:0005975
		g3108.t1	not annotated	Endo-1,4-beta-xylanase	Glycosyl hydrolase family 10 [PF00331.19]; GcpE protein [PF04551.13]; Protein of unknown function (DUF1615) [PF07759.11]	K01181	GO:0004553; GO:0005975; GO:0016114; GO:0046429; GO:0055114
		MSTRG.827.1	Endo-1,4-beta xylanase [Fomitiporia mediterranea MF3/22 , FOMMEDRAFT_127525], mRNA	Endo-1,4-beta-xylanase A	Glycosyl hydrolase family 10 [PF00331.19]; Protein of unknown function (DUF1615) [PF07759.11]	K01181	GO:0004553; GO:0005975
		MSTRG.1759.1	Cyanase [Fomitiporia mediterranea MF3/22 , FOMMEDRAFT_117202], mRNA	Endo-1,4-beta-xylanase A	Glycosyl hydrolase family 10 [PF00331.19]; Fungal cellulose binding domain [PF00734.17]; Complex 1 protein (LYR family) [PF05347.14]; Complex1_LYR-like [PF13232.5]; Complex1_LYR-like [PF13233.5]	K01181	GO:0004553; GO:0005576; GO:0005975; GO:0030248
		MSTRG.1760.1	Endo-1,4-beta-xylanase A precursor [Fomitiporia mediterranea MF3/22, FOMMEDRAFT_76760], partial mRNA	Endo-1,4-beta-xylanase A	Glycosyl hydrolase family 10 [PF00331.19]; Fungal cellulose binding domain [PF00734.17]	K01181	GO:0004553; GO:0005576; GO:0005975; GO:0030248
		g3072.t1	Endo-1,4-beta-xylanase A precursor [Fomitiporia mediterranea MF3/22, FOMMEDRAFT_76760], partial mRNA	Endo-1,4-beta-xylanase A	Glycosyl hydrolase family 10 [PF00331.19]; Fungal cellulose binding domain [PF00734.17]	K01181	GO:0004553; GO:0005576; GO:0005975; GO:0030248
	4-O-methyl-glucuronoyl methylesterase	g1983.t1	Hypothetical protein [Fomitiporia mediterranea MF3/22, FOMMEDRAFT_187173], partial mRNA	4-O-methyl-glucuronoyl methylesterase	not annotated	not annotated	not annotated
	Acetylxylan esterase	MSTRG.3487.1	Phosphoglycerate kinase [Fomitiporia mediterranea MF3/22, FOMMEDRAFT_116207], mRNA	Probable acetylxylan esterase A	Carboxylesterase family [PF00135.27]; Prolyl oligopeptidase family [PF00326.20]; Fungal cellulose binding domain [PF00734.17]; Toxin 7 [PF05980.11]; Esterase PHB depolymerase [PF10503.8]	K05972	GO:0004553; GO:0005576; GO:0005975; GO:0006508; GO:0008236; GO:0016787; GO:0030248
		g1151.t1	Phosphoglycerate kinase [Fomitiporia mediterranea MF3/22, FOMMEDRAFT_116207], mRNA	Probable acetylxylan esterase A	Carboxylesterase family [PF00135.27]; Prolyl oligopeptidase family [PF00326.20]; Fungal cellulose binding domain [PF00734.17]; Toxin 7 [PF05980.11]; Esterase PHB depolymerase [PF10503.8]	K05972	GO:0004553; GO:0005576; GO:0005975; GO:0006508; GO:0008236; GO:0016787; GO:0030248
	α-Fucosidase	MSTRG.12881.1	Glycoside hydrolase family 95 protein (Fomitiporia mediterranea MF3/22, FOMMEDRAFT_116865), mRNA	Probable alpha-fucosidase A	SBP domain [PF03110.13]; Tannase and feruloyl esterase [PF07519.10]; Uncharacterized protein conserved in bacteria (DUF2090) [PF09863.8]; Serine aminopeptidase, S33 [PF12146.7]; Cysteine-rich CPXCG [PF14255.5]; Glycosyl hydrolase family 65, N-terminal domain [PF14498.5]	K15923	GO:0003677; GO:0005634
		g2347.t1	Glycoside hydrolase family 95 protein (Fomitiporia mediterranea MF3/22 , FOMMEDRAFT_116865), mRNA	Probable alpha-fucosidase A	SBP domain [PF03110.13]; Cysteine-rich CPXCG [PF14255.5]	K15923	GO:0003677; GO:0005634
	α-Xylosidase	MSTRG.12887.1	Glycoside hydrolase family 31 protein (Fomitiporia mediterranea MF3/22 , FOMMEDRAFT_149775), partial mRNA	Alpha-xylosidase A	Glycosyl hydrolases family 31 [PF01055.25]; Replication protein A interacting N-terminal [PF14766.5]	K01811	GO:0004553; GO:0005975
		g2349.t1	Glycoside hydrolase family 31 protein (Fomitiporia mediterranea MF3/22 , FOMMEDRAFT_149775), partial mRNA	Alpha-xylosidase A	Glycosyl hydrolases family 31 [PF01055.25]; Galactose mutarotase-like [PF13802.5]; Replication protein A interacting N-terminal [PF14766.5]	K01811	GO:0004553; GO:0005975
	β-Mannosidase	MSTRG.7850.1	Glycoside hydrolase [Fomitiporia mediterranea MF3/22 , FOMMEDRAFT_84292], partial Mrna	Beta-mannosidase A	not annotated	K01192	not annotated
		g1679.t1	Glycoside hydrolase [Fomitiporia mediterranea MF3/22 , FOMMEDRAFT_84292], partial mRNA	Beta-mannosidase A	Adenoviral DNA terminal protein [PF02459.14]	K01192	GO:0003677; GO:0006260
		MSTRG.4081.1	Glycoside hydrolase family 2 protein [Heterobasidion irregulare TC 32-1], partial mRNA	Beta-mannosidase B	Glycosyl hydrolases family 2 [PF00703.20]; Uncharacterised protein family UPF0052 [PF01933.17]; Viral DNA-binding protein, all alpha domain [PF02236.16]	K01192	GO:0003677; GO:0004553; GO:0005975; GO:0006260; GO:0006351; GO:0042025
		MSTRG.7537.1	Glycoside hydrolase family 2 protein [Fomitiporia mediterranea MF3/22, FOMMEDRAFT_21590], mRNA	Beta-mannosidase B	Glycosyl hydrolases family 2 [PF00703.20]; Glycosyl hydrolases family 2, TIM barrel domain [PF02836.16]; NOT2 / NOT3 / NOT5 family [PF04153.17]	K01192	GO:0004553; GO:0005634; GO:0005975; GO:0006355
		MSTRG.8227.1	Glycoside hydrolase [Gloeophyllum trabeum ATCC 11539], partial Mrna	Beta-mannosidase B	Glycosyl hydrolases family 2 [PF00703.20]; Uncharacterised protein family UPF0052 [PF01933.17]; Sigma-70 region 2 [PF04542.13]	K01192	GO:0003677; GO:0003700; GO:0004553; GO:0005975; GO:0006352; GO:0006355; GO:0016987
		MSTRG.8912.1	Glycoside hydrolase family 2 protein [Fomitiporia mediterranea MF3/22 , FOMMEDRAFT_21590], mRNA	Beta-mannosidase B	Glycosyl hydrolases family 2 [PF00703.20]; Glycosyl hydrolases family 2, TIM barrel domain [PF02836.16]; NOT2 / NOT3 / NOT5 family [PF04153.17]	K01192	GO:0004553; GO:0005634; GO:0005975; GO:0006355
	Endo-β-1,4-mannanase	MSTRG.16179.1	CEL4a mannanase [Fomitiporia mediterranea MF3/22, FOMMEDRAFT_138372], partial mRNA	Probable mannan endo-1,4-beta-mannosidase F	Cellulase (glycosyl hydrolase family 5) [PF00150.17]; Fungal cellulose binding domain [PF00734.17]; Beta-galactosidase [PF02449.14]; Glycosyl hydrolases family 2, TIM barrel domain [PF02836.16]; Glycoside hydrolase family 44 [PF12891.6]; Protein of unknown function (DUF4038) [PF13204.5]	K19355	GO:0004553; GO:0004565; GO:0005576; GO:0005975; GO:0009341; GO:0030248
	α-Galactosidase	MSTRG.5704.1	Alpha-galactosidase/alpha-n-acetylgalactosaminidase (Fomitiporia mediterranea MF3/22, FOMMEDRAFT_148799), partial mRNA	Alpha-galactosidase	Melibiase [PF02065.17]; Phage head-tail joining protein [PF05521.10]; Mediator complex subunit 13 C-terminal [PF06333.11]; Alpha galactosidase A [PF16499.4]	K07407	GO:0001104; GO:0004553; GO:0004557; GO:0005975; GO:0006357; GO:0016592
		MSTRG.13507.1	Glycoside hydrolase (Fomitiporia mediterranea MF3/22, FOMMEDRAFT_127614), mRNA	Probable alpha-galactosidase B	Melibiase [PF02065.17]; Limkain b1 [PF11608.7]; Alpha galactosidase A [PF16499.4]	K07407	GO:0004553; GO:0004557; GO:0005975
		g638.t1	Glycoside hydrolase (Fomitiporia mediterranea MF3/22, FOMMEDRAFT_127614), mRNA	Probable alpha-galactosidase B	Limkain b1 [PF11608.7]; Alpha galactosidase A [PF16499.4]	K07407	GO:0004553; GO:0005975
	α-L-arabinofuranosidase	MSTRG.4010.1	Glycoside hydrolase [Fomitiporia mediterranea MF3/22, FOMMEDRAFT_103374], mRNA	Probable alpha-L-arabinofuranosidase A	Carbohydrate binding domain [PF02018.16]; Alpha-L-arabinofuranosidase C-terminal domain [PF06964.11]; N-terminal glycosyl-hydrolase-114-associated domain [PF14741.5]	K01209	GO:0016798; GO:0046373; GO:0046556
		MSTRG.8725.1	Glycoside hydrolase family 43 protein [Phanerochaete carnosa HHB-10118-sp, PHACADRAFT_121155], mRNA	Non-reducing end alpha-L-arabinofuranosidase BoGH43	Glycosyl hydrolases family 43 [PF04616.13]	not annotated	GO:0004553; GO:0005975
		MSTRG.9654.1	not annotated	Non-reducing end beta-L-arabinofuranosidase	Beta-L-arabinofuranosidase, GH127 [PF07944.11]	K09955	not annotated
	Arabinogalactan endo-β-1,4-galactanase	MSTRG.1567.1	Arabinogalactan endo-1,4-beta-galactosidase [Fomitiporia mediterranea MF3/22 , FOMMEDRAFT_92092], partial mRNA	Arabinogalactan endo-beta-1,4-galactanase	Glycosyl hydrolase family 53 [PF07745.12]	K01224	GO:0015926
	Feruloyl esterase	MSTRG.12880.1	not annotated	Probable feruloyl esterase B-2	Zinc-binding domain of primase-helicase [PF08273.11]; Nup133 N terminal like [PF08801.10]; Nucleoporin Nup120/160 [PF11715.7]; WD repeat-containing and planar cell polarity effector protein Fritz [PF12146.7]; Anaphase-promoting complex subunit 4 WD40 domain [PF12894.6]; PQQ-like domain [PF13570.5]; Neuroblastoma-amplified sequence, N terminal [PF15492.5]; WD40 region of Ge1, enhancer of mRNA-deca…	not annotated	GO:0003896; GO:0004252; GO:0004386; GO:0005515; GO:0006508; GO:0008236; GO:0008270; GO:0070008
Pectinases	Arabinan endo-1,5-α-L-arabinosidase	MSTRG.6458.1	not annotated	Arabinan endo-1,5-alpha-L-arabinosidase A	Glycosyl hydrolases family 43 [PF04616.13]	K06113	GO:0004553; GO:0005975
	Rhamnogalacturonan acetylesterase	g2.t1	Rhamnogalacturonan acetylesterase RgaE [Fomitiporia mediterranea MF3/22 , FOMMEDRAFT_159826], partial mRNA	Rhamnogalacturonan acetylesterase	GDSL-like Lipase/Acylhydrolase [PF00657.21]; Recombination endonuclease VII [PF02945.14]; GDSL-like Lipase/Acylhydrolase family [PF13472.5]	K15530	GO:0016788
	Polygalacturonase	MSTRG.3698.1	Endo-polygalacturonase PG1 [Fomitiporia mediterranea MF3/22 , FOMMEDRAFT_28644], partial mRNA	Polygalacturonase	Glycosyl hydrolases family 28 [PF00295.16]; Protein of unknown function (DUF1565) [PF07602.10]; Acetyl-CoA hydrolase/transferase C-terminal domain [PF13336.5]	K01184	GO:0004650; GO:0005975
	Endopolygalacturonase	MSTRG.3703.1	Endo-polygalacturonase PG1 [Fomitiporia mediterranea MF3/22, FOMMEDRAFT_86090], partial mRNA	Probable endopolygalacturonase A	Glycosyl hydrolases family 28 [PF00295.16];Chlamydia polymorphic membrane protein (Chlamydia_PMP) repeat [PF02415.16]; Periplasmic copper-binding protein (NosD) [PF05048.12]	K01184	GO:0004650; GO:0005975
		g228.t1	Endo-polygalacturonase PG1 [Fomitiporia mediterranea MF3/22 , FOMMEDRAFT_86090], partial mRNA	Probable endopolygalacturonase A	Glycosyl hydrolases family 28 [PF00295.16]; Chlamydia polymorphic membrane protein (Chlamydia_PMP) repeat [PF02415.16]	K01184	GO:0004650; GO:0005975
	Exopolygalacturonase	MSTRG.4050.1	Hypothetical protein [Fomitiporia mediterranea MF3/22 , FOMMEDRAFT_164872], mRNA	Exopolygalacturonase	Glycosyl hydrolases family 28 [PF00295.16]; Fn3-like domain [PF06280.11]	K01213	GO:0004252; GO:0004650; GO:0005618; GO:0005975; GO:0016020
		g3545.t1	Hypothetical protein [Fomitiporia mediterranea MF3/22, FOMMEDRAFT_164872], mRNA	Exopolygalacturonase	Glycosyl hydrolases family 28 [PF00295.16]; Fn3-like domain [PF06280.11]	K01213	GO:0004252; GO:0004650; GO:0005618; GO:0005975; GO:0016020
		MSTRG.1979.1	ARM repeat-containing protein [Fomitiporia mediterranea MF3/22 , FOMMEDRAFT_133525], partial mRNA	Probable exopolygalacturonase C	Glycosyl hydrolases family 28 [PF00295.16]; Pumilio-family RNA binding repeat [PF00806.18]; Rossmann-like domain [PF10727.8]; Right handed beta helix region [PF13229.5]; Replication protein A interacting N-terminal [PF14766.5]; Domain of unknown function (DUF4802) [PF16060.4]	not annotated	GO:0003723; GO:0004650; GO:0005975
		MSTRG.2872.1	Pectin lyase-like protein [Fomitiporia mediterranea MF3/22, FOMMEDRAFT_143555], mRNA	Putative galacturan 1,4-alpha-galacturonidase A	Glycosyl hydrolases family 28 [PF00295.16]; HEAT repeat [PF02985.21]; Required for nuclear transport of RNA pol II C-terminus 1 [PF10363.8]; Period protein 2/3C-terminal region [PF12114.7]; Tubulin folding cofactor D C terminal [PF12612.7]; non-SMC mitotic condensation complex subunit 1 [PF12717.6]; HEAT-like repeat [PF13513.5]; HEAT repeats [PF13646.5]; Prokaryotic RING finger family 2 [PF14445.…	K21767	GO:0004650; GO:0005515; GO:0005975
	α-L-rhamnosidase	MSTRG.145.1	Hypothetical protein [Fomitiporia mediterranea MF3/22, FOMMEDRAFT_187148], partial mRNA	Alpha-L-rhamnosidase rgxB	Glycosyl hydrolases family 28 [PF00295.16]; Binding domain of DNA repair protein Ercc1 (rad10/Swi10) [PF03834.13]; Vitamin-D-receptor interacting Mediator subunit 4 [PF10018.8]; Right handed beta helix region [PF13229.5]	not annotated	GO:0001104; GO:0003684; GO:0004519; GO:0004650; GO:0005634; GO:0005975; GO:0006281; GO:0006357; GO:0016592
		MSTRG.17090.1	Pectin lyase-like protein [Fomitiporia mediterranea MF3/22 , FOMMEDRAFT_168392], partial mRNA	Alpha-L-rhamnosidase rgxB	Glycosyl hydrolases family 28 [PF00295.16]; Right handed beta helix region [PF13229.5]	not annotated	GO:0004650; GO:0005975
	Pectate lyase	MSTRG.344.1	Polysaccharide lyase family 1 protein [Fomitiporia mediterranea MF3/22, FOMMEDRAFT_131347], partial mRNA	Pectate lyase A	Pectate lyase [PF00544.18]; DNA / pantothenate metabolism flavoprotein [PF04127.14]	K01728	not annotated
		MSTRG.5811.1	Polysaccharide lyase family 1 protein [Schizophyllum commune H4-8 ], mRNA	Pectate lyase A	Pectate lyase [PF00544.18}; Right handed beta helix region [PF13229.5]	K01728	not annotated
		g3888.t1	Polysaccharide lyase family 1 protein [Schizophyllum commune H4-8], mRNA	Pectate lyase A	Pectate lyase [PF00544.18}; Right handed beta helix region [PF13229.5]	K01728	not annotated
		g2902.t1	Polysaccharide lyase family 1 protein [Fomitiporia mediterranea MF3/22 , FOMMEDRAFT_131347], partial mRNA	Probable pectate lyase A	Pectate lyase [PF00544.18}	K01728	not annotated
	Pectinesterase	MSTRG.9865.1	Hypothetical protein [Fomitiporia mediterranea MF3/22, FOMMEDRAFT_187176], partial mRNA	Probable pectinesterase A	Pectinesterase [PF01095.18]; Domain of unknown function (DUF2020) [PF09449.9]	K01051	GO:0005618; GO:0030599; GO:0042545
Lignin modifying enzymes	Laccase	MSTRG.1740.1	Laccase [Fomitiporia mediterranea MF3/22, FOMMEDRAFT_118448], mRNA	Laccase	Multicopper oxidase [PF00394.21]; Multicopper oxidase [PF07731.13]; Multicopper oxidase [PF07732.14]	K19791	GO:0005507; GO:0016491; GO:0055114
		MSTRG.6234.1	Laccase [Fomitiporia mediterranea MF3/22 , FOMMEDRAFT_16048], mRNA	Laccase	Multicopper oxidase [PF00394.21]; Multicopper oxidase [PF07731.13]; Multicopper oxidase [PF07732.14]	not annotated	GO:0005507; GO:0016491; GO:0055114
		MSTRG.13268.1	not annotated	Laccase	Multicopper oxidase [PF00394.21]; Multicopper oxidase [PF07731.13]; Multicopper oxidase [PF07732.14]; Osmosensory transporter coiled coil [PF08946.9]	K19791	GO:0005507; GO:0016491; GO:0055114
		g550.t1	Laccase [Fomitiporia mediterranea MF3/22 , FOMMEDRAFT_112406], partial mRNA	Laccase	Multicopper oxidase [PF00394.21]; Multicopper oxidase [PF07731.13]; Multicopper oxidase [PF07732.14]; Spo0E like sporulation regulatory protein [PF09388.9]: Protein of unknown function (DUF2618) [PF10940.7]	K19791	GO:0005507; GO:0016491; GO:0043937; GO:0055114
		g1470.t1	Laccase [Fomitiporia mediterranea MF3/22 , FOMMEDRAFT_16048], mRNA	Laccase	Multicopper oxidase [PF00394.21]; Multicopper oxidase [PF07731.13]	not annotated	GO:0005507; GO:0016491; GO:0055114
		g1799.t1	Laccase [Fomitiporia mediterranea MF3/22, FOMMEDRAFT_22452], mRNA	Laccase	Multicopper oxidase [PF00394.21]; Multicopper oxidase [PF07731.13]; Multicopper oxidase [PF07732.14]	K19791	GO:0005507; GO:0016491; GO:0055114
		g3062.t1	not annotated	Laccase	Multicopper oxidase [PF00394.21]; Multicopper oxidase [PF07731.13]	not annotated	GO:0005507; GO:0016491; GO:0055114
		g2399.t1	not annotated	Laccase-1	Multicopper oxidase [PF00394.21]; Multicopper oxidase [PF07731.13]	K19791	GO:0005507; GO:0055114
		MSTRG.10673.1	not annotated	Laccase-2	Multicopper oxidase [PF00394.21]; Multicopper oxidase [PF07731.13]	not annotated	GO:0005507; GO:0016491; GO:0055114
		g549.t1	Cu-oxidase-domain-containing protein [Fomitiporia mediterranea MF3/22, FOMMEDRAFT_127515], partial mRNA	Laccase-3	Multicopper oxidase [PF00394.21]; Multicopper oxidase [PF07731.13]; Multicopper oxidase [PF07732.14]	K19791	GO:0005507; GO:0016491; GO:0055114
		MSTRG.4288.1	Cu-oxidase-domain-containing protein [Fomitiporia mediterranea MF3/22, FOMMEDRAFT_159560], partial mRNA	Laccase-4	Multicopper oxidase [PF00394.21]; Multicopper oxidase [PF07731.13]; Multicopper oxidase [PF07732.14]	K19791	GO:0005507; GO:0016491; GO:0055114
		MSTRG.12077.1	Cu-oxidase-domain-containing protein [Fomitiporia mediterranea MF3/22 , FOMMEDRAFT_127515], partial mRNA	Laccase-4	Multicopper oxidase [PF00394.21]; Multicopper oxidase [PF07731.13]; Multicopper oxidase [PF07732.14]; Testis-expressed sequence 33 protein family [PF15400.5]	not annotated	GO:0005507; GO:0016491; GO:0055114
		MSTRG.12083.1	Laccase [Fomitiporia mediterranea MF3/22, FOMMEDRAFT_112406], partial mRNA	Laccase-4	Multicopper oxidase [PF00394.21]; Multicopper oxidase [PF07731.13]; Multicopper oxidase [PF07732.14]; Rhodanese-like domain [PF00581.19]; Protein of unknown function (DUF2618)	K19791	GO:0005507; GO:0016491; GO:0055114
		MSTRG.12165.1	not annotated	Laccase-4	Multicopper oxidase [PF00394.21]	not annotated	GO:0055114
	Manganese peroxidase	MSTRG.17538.1	not annotated	Manganese peroxidase 1	Peroxidase [PF00141.22]; WD domain, G-beta repeat [PF00400.31]; Fungal peroxidase extension region [PF11895.7]; Anaphase-promoting complex subunit 4 WD40 domain [PF12894.6]	not annotated	GO:0004601; GO:0005515; GO:0006979; GO:0020037; GO:0055114
		g136.t1	Manganese peroxidase 3 [Fomitiporia mediterranea MF3/22, FOMMEDRAFT_133924], partial mRNA	Manganese peroxidase 1	Peroxidase [PF00141.22]; Fungal peroxidase extension region [PF11895.7]; Maf N-terminal region [PF08383.10]	K20205	GO:0004601; GO:0006979; GO:0020037; GO:0055114
		g1763.t1	Manganese peroxidase 3 [Fomitiporia mediterranea MF3/22, FOMMEDRAFT_133924], partial mRNA	Manganese peroxidase 1	Peroxidase [PF00141.22]; Fungal peroxidase extension region [PF11895.7]; Maf N-terminal region [PF08383.10]; CC domain [PF04942.13]	K20205	GO:0004601; GO:0006979; GO:0007212; GO:0016021; GO:0020037; GO:0032051; GO:0048268; GO:0055114
		MSTRG.16228.1	Manganese-dependent peroxidase [Fomitiporia mediterranea MF3/22, FOMMEDRAFT_123070], mRNA	Manganese peroxidase 3	Peroxidase [PF00141.22]; Fungal peroxidase extension region [PF11895.7]; Maf N-terminal region [PF08383.10]; Prokaryotic membrane lipoprotein lipid attachment site [PF08139.11]	K20205	GO:0004601; GO:0006979; GO:0020037; GO:0055114
		MSTRG.12931.2	Manganese peroxidase 3 [Fomitiporia mediterranea MF3/22, FOMMEDRAFT_107469], partial mRNA	Manganese peroxidase H3	Peroxidase [PF00141.22]; Fungal peroxidase extension region [PF11895.7]	K20205	GO:0004601; GO:0006979; GO:0020037; GO:0055114
		MSTRG.17541.1	Manganese peroxidase 2 [Fomitiporia mediterranea MF3/22, FOMMEDRAFT_133892], partial mRNA	Manganese peroxidase H3	Peroxidase [PF00141.22]; Fungal peroxidase extension region [PF11895.7]; Actin cross-linking domain [PF16671.4]; Topoisomerase I damage affected protein 11 [PF17084.4]	K20205	GO:0004601; GO:0006979; GO:0020037; GO:0055114; GO:0090527
		MSTRG.5482.1	Manganese peroxidase 1 [Fomitiporia mediterranea MF3/22, FOMMEDRAFT_149577], partial mRNA	Manganese peroxidase H4	Peroxidase [PF00141.22]; Fungal peroxidase extension region [PF11895.7]	K20205	GO:0004601; GO:0006979; GO:0020037; GO:0055114
		MSTRG.6453.1	Manganese peroxidase 1 [Fomitiporia mediterranea MF3/22, FOMMEDRAFT_149577], partial mRNA	Manganese peroxidase H4	Peroxidase [PF00141.22]; Fungal peroxidase extension region [PF11895.7]	K20205	GO:0004601; GO:0006979; GO:0020037; GO:0055114
		g135.t1	Manganese peroxidase 2 [Fomitiporia mediterranea MF3/22, FOMMEDRAFT_133892], partial mRNA	Manganese peroxidase H4	Peroxidase [PF00141.22]; Fungal peroxidase extension region [PF11895.7]; Topoisomerase I damage affected protein 11 [PF17084.4]	K20205	GO:0004601; GO:0006979; GO:0020037; GO:0055114
		g137.t1	Manganese peroxidase 3 [Fomitiporia mediterranea MF3/22, FOMMEDRAFT_133924], partial mRNA	Manganese peroxidase H4	Peroxidase [PF00141.22]; Fungal peroxidase extension region [PF11895.7]	K20205	GO:0004601; GO:0006979; GO:0020037; GO:0055114
		g4016.t1	Manganese peroxidase 1 [Fomitiporia mediterranea MF3/22, FOMMEDRAFT_149577], partial mRNA	Manganese peroxidase H4	Peroxidase [PF00141.22]; Fungal peroxidase extension region [PF11895.7]	K20205	GO:0004601; GO:0006979; GO:0020037; GO:0055114
		g4104.t1	Manganese peroxidase-like 1 (mnp1) gene [Inonotus hispidus strain FPL3597], partial cds	Manganese peroxidase H4	Peroxidase [PF00141.22]	K20205	GO:0004601; GO:0006979; GO:0020037; GO:0055114
		g4853.t1	Manganese peroxidase 3 [Fomitiporia mediterranea MF3/22 , FOMMEDRAFT_107469], partial mRNA	Manganese peroxidase H4	Peroxidase [PF00141.22]	K20205	GO:0004601; GO:0006979; GO:0020037; GO:0055114
		g4872.t1	Manganese peroxidase 2 [Fomitiporia mediterranea MF3/22, FOMMEDRAFT_29597], partial mRNA	Manganese peroxidase H4	Peroxidase [PF00141.22]; Fungal peroxidase extension region [PF11895.7]	K20205	GO:0004601; GO:0006979; GO:0020037; GO:0055114
		MSTRG.5933.1	Manganese peroxidase [Fomitiporia mediterranea MF3/22, FOMMEDRAFT_16475], mRNA	Versatile peroxidase VPL1	Peroxidase [PF00141.22]; Fungal peroxidase extension region [PF11895.7]; Peptidase S24-like [PF00717.22]	not annotated	GO:0004601; GO:0006979; GO:0020037; GO:0055114
		MSTRG.8532.1	Manganese peroxidase [Fomitiporia mediterranea MF3/22, FOMMEDRAFT_150522], partial mRNA	Versatile peroxidase VPL1	Peroxidase [PF00141.22]; Fungal peroxidase extension region [PF11895.7]	K20205	GO:0004601; GO:0006979; GO:0020037; GO:0055114
		g1427.t1	Manganese peroxidase [Fomitiporia mediterranea MF3/22, FOMMEDRAFT_16475], mRNA	Versatile peroxidase VPL1	Peroxidase [PF00141.22]; Fungal peroxidase extension region [PF11895.7]; Bacterial adhesion/invasion protein N terminal [PF12354.7]; Cold-inducible protein YdjO [PF14169.5]	K20205	GO:0004601; GO:0006979; GO:0020037; GO:0055114
		g2282.t1	Manganese peroxidase [Fomitiporia mediterranea MF3/22 , FOMMEDRAFT_150512], partial mRNA	Versatile peroxidase VPL1	Peroxidase [PF00141.22]; Fungal peroxidase extension region [PF11895.7]	K20205	GO:0004601; GO:0006979; GO:0020037; GO:0055114
		g4734.t1	Fungal versatile peroxidase [Fomitiporia mediterranea MF3/22, FOMMEDRAFT_91941], partial mRNA	Versatile peroxidase VPL1	Peroxidase [PF00141.22]; Fungal peroxidase extension region [PF11895.7]; RNase P subunit p30 [PF01876.15]; Oxoglutarate and iron-dependent oxygenase degradation C-term [PF10637.8]	K20205	GO:0004540; GO:0004601; GO:0005506; GO:0006979; GO:0008033; GO:0016706; GO:0020037; GO:0031418; GO:0055114
		g2727.t1	Manganese-dependent peroxidase [Fomitiporia mediterranea MF3/22, FOMMEDRAFT_123070], mRNA	Versatile peroxidase VPL2	Peroxidase [PF00141.22]; Fungal peroxidase extension region [PF11895.7]	K20205	GO:0004601; GO:0006979; GO:0020037; GO:0055114
		g3154.t1	Fungal versatile peroxidase [Fomitiporia mediterranea MF3/22, FOMMEDRAFT_91941], partial mRNA	Versatile peroxidase VPL2	Peroxidase [PF00141.22]; Fungal peroxidase extension region [PF11895.7]	K20205	GO:0004601; GO:0006979; GO:0020037; GO:0055114
	Dye-decolorizing peroxidase	MSTRG.14052.1	Dyp-type peroxidase [Fomitiporia mediterranea MF3/22, FOMMEDRAFT_17134], mRNA	Dye-decolorizing peroxidase msp1	Acyl-CoA oxidase [PF01756.18]; Dyp-type peroxidase family [PF04261.11]	not annotated	GO:0003997; GO:0004601; GO:0005777; GO:0006635; GO:0020037; GO:0055114
		g3844.t1	Dyp-type peroxidase [Fomitiporia mediterranea MF3/22, FOMMEDRAFT_17134], mRNA	Peroxidase 2	Dyp-type peroxidase family [PF04261.11]	not annotated	GO:0004601; GO:0020037; GO:0055114
Lignin degrading auxiliary enzymes	Glucose oxidase	MSTRG.4157.1	Alcohol oxidase [Fomitiporia mediterranea MF3/22, FOMMEDRAFT_112990], mRNA	Glucose oxidase	GMC oxidoreductase [PF00732.18]; FAD binding domain [PF00890.23]; Glucose inhibited division protein A [PF01134.21]; FAD dependent oxidoreductase [PF01266.23]; Thi4 family [PF01946.16]; HI0933-like protein [PF03486.13]; PTS system enzyme II sorbitol-specific factor [PF03608.12]; Tryptophan halogenase [PF04820.13]; GMC oxidoreductase [PF05199.12]; Lycopene cyclase protein [PF05834.11]; Pyridine nu…	not annotated	GO:0008033; GO:0009401; GO:0016021; GO:0016491; GO:0016614; GO:0050660; GO:0055114
		g1236.t1	Glucose oxidase [Fomitiporia mediterranea MF3/22, FOMMEDRAFT_159060], partial mRNA	Glucose oxidase	GMC oxidoreductase [PF00732.18]; PTS system enzyme II sorbitol-specific factor [PF03608.12]; GMC oxidoreductase [PF05199.12]	not annotated	GO:0009401; GO:0016021; GO:0016614; GO:0050660; GO:0055114
		g1814.t1	Alcohol oxidase [Fomitiporia mediterranea MF3/22, FOMMEDRAFT_118714], mRNA	Glucose oxidase	GMC oxidoreductase [PF00732.18]; FAD binding domain[PF00890.23]; FAD dependent oxidoreductase; PF01266.23; Thi4 family [PF01946.16]; HI0933-like protein [PF03486.13]; Herpesvirus UL56 protein [PF04534.11]; GMC oxidoreductase [PF05199.12]; Lycopene cyclase protein [PF05834.11]; Pyridine nucleotide-disulphide oxidoreductase [PF07992.13]; NAD(P)-binding Rossmann-like domain [PF13450.5]; Pyridine nuc…	not annotated	GO:0016491; GO:0016614; GO:0050660; GO:0055114
	Alcohol oxidase	MSTRG.10930.1	Alcohol oxidase [Fomitiporia mediterranea MF3/22, FOMMEDRAFT_169827], mRNA	Alcohol oxidase 1	GMC oxidoreductase [PF05199.12]	K17066	GO:0016614; GO:0055114
		g4665.t1	Alcohol oxidase [Fomitiporia mediterranea MF3/22, FOMMEDRAFT_169827], mRNA	Alcohol oxidase 2	GMC oxidoreductase [PF05199.12]	K17066	GO:0016614; GO:0055114
	Aldehyde oxidase	MSTRG.3793.1	Copper radical oxidase [Fomitiporia mediterranea MF3/22, FOMMEDRAFT_104276], mRNA	Aldehyde oxidase GLOX	Glyoxal oxidase N-terminus [PF07250.10]; Domain of unknown function (DUF1929) [PF09118.10]	not annotated	not annotated
		MSTRG.3722.1	Glyoxal oxidase [Fomitiporia mediterranea MF3/22 , FOMMEDRAFT_168117], mRNA	Aldehyde oxidase GLOX	Ribosomal protein L37e [PF01907.18]; F/Y-rich N-terminus [PF05964.13]; Glyoxal oxidase N-terminus [PF07250.10]; Domain of unknown function (DUF1929) [PF09118.10]; Galactose oxidase, central domain [PF13418.5]; Kelch motif [PF13854.5]	not annotated	GO:0003735; GO:0005622; GO:0005634; GO:0005840; GO:0006412
		MSTRG.6112.1	Hypothetical protein [Fomitiporia mediterranea MF3/22, FOMMEDRAFT_16333], mRNA	Aldehyde oxidase GLOX	TrbC/VIRB2 family [PF04956.12]; Protein of unknown function (DUF1191) [PF06697.11]; Glyoxal oxidase N-terminus [PF07250.10]; Domain of unknown function (DUF1929); Galactose oxidase, central domain [PF13418.5]	not annotated	not annotated
		g1194.t1	Copper radical oxidase [Fomitiporia mediterranea MF3/22, FOMMEDRAFT_104276], mRNA	Aldehyde oxidase GLOX	Glyoxal oxidase N-terminus [PF07250.10]; Domain of unknown function (DUF1929) [PF09118.10]	not annotated	not annotated
		g3950.t1	Hypothetical protein [Fomitiporia mediterranea MF3/22 , FOMMEDRAFT_16333], mRNA	Aldehyde oxidase GLOX	Protein of unknown function (DUF1191) [PF06697.11]; Glyoxal oxidase N-terminus [PF07250.10]; Domain of unknown function (DUF1929) [PF09118.10]; Nuclear RNA-splicing-associated protein [PF10500.8]; Galactose oxidase, central domain [PF13418.5]	not annotated	not annotated
